# Supplementary material for: Genetic diversity in the transmission-blocking vaccine candidate Plasmodium vivax gametocyte protein Pvs230 from the China–Myanmar border area and central Myanmar
Source: Parasit Vectors. 2022 Oct 17;15:371. doi: 10.1186/s13071-022-05523-0 (PMC9574792; doi:10.1186/s13071-022-05523-0)
Supplement: Supplementary file 1 — Additional file 1: Table S1. Primers used in Pvs230 amplification and sequencing. [file 13071_2022_5523_MOESM1_ESM.xlsx]

## Sheet: Table S1
Table S1. Primers used in Pvs230 amplification and sequencing.
Primers	Sequences (5' to 3')
Pvs230-outerF	TGAAAGGAATGGACGATGAAGATCTAGAAG
Pvs230-outerR	TTAACATAGTAGGGGAAAAACAAATAGACG
Pvs230-innerF	GAAGACGATTGTTTCGTGTTGCCCG
Pvs230-innerR	GAGATCTCTGGAGGGGCAGAAGAGC
Pvs230-F1	GAAGACGATTGTTTCGTGTTGCCCG
Pvs230-F2	CTATACTACATCTGCGATAACG
Pvs230-F3	GCCTCAGCCAAGTCATAAACGG
Pvs230-F4	CGTCCTCAAAGTGCAGCTAGAT
Pvs230-R1	TCCCACTTTTCATTCGCCGAGT
Pvs230-R2	CTCGGTTAGCCTCTTCCTGCAG
Pvs230-R3	ATCTGCAGCTGCAGGGTGAAGA
Pvs230-R4	GAGATCTCTGGAGGGGCAGAAGAGC
Pvs230-outerF	CTATAGCTGTGGAGAAGTCTAGAAGG
Pvs230-outerR	CAAATGAAGGTTCTGAAGAGAAGAAAGAA
Pvs230-innerF	GGACACCCACTTGGACGCGCTCCG
Pvs230-innerR	CGAACGCCTCGTCCACCTTGTC
Pvs230-innerF	GGACACCCACTTGGACGCGCTCCG
Pvs230-innerR	CGAACGCCTCGTCCACCTTGTC
