# Supplementary material for: Genetic diversity in the transmission-blocking vaccine candidate Plasmodium vivax gametocyte protein Pvs230 from the China–Myanmar border area and central Myanmar
Source: Parasit Vectors. 2022 Oct 17;15:371. doi: 10.1186/s13071-022-05523-0 (PMC9574792; doi:10.1186/s13071-022-05523-0)
Supplement: Supplementary file 2 — Additional file 2: Table S2. The diversity pattern of the N-terminal repeat region in IVP of Pvs230 from global isolates. Related to Fig. 2. [file 13071_2022_5523_MOESM2_ESM.xlsx]

## Sheet: Table S2
Table S2. The diversity pattern of N-teminal repeat region in IVP of Pvs230 from global isolates.
	No. of isolates in each geographic area
Haplotype	China-Myanmar border	Myanmar	PNG	Thailand	Central China	Madagascar	Turkey	Brazil	total	47					12 peptide repeats			4 peptide repeats				184
Sal-1	1								1	RGSYEGIHQVIH	QVIH	RGRCEGIHQVIH	RGRCDGGHHVIH	RGRCDGGHHVIH		RGMCEEIH	RVVH	RVIH				DEDGD		VDDD	DGND
r1	3								3	RGSYEGIHQVIH	RGRCEGIHQVIH	QVIH	RGRCEGIHQVIH	RGRCDGGHHVIH	RGRCDGGHHVIH	RGMCEEIH	RVVH	RVAH	RVAH	RVAH	RVIH	DEDGD		VDDD	DGND
r2	3	2							5	RGSYEGIHQVIH	RGSYEGIHQVIH	RGSYEGIHQVIH	RGRCEGIHQVIH	RGRCDGGHHVIH		RGMCEEIH	RVVH	RVAH	RVIH			DEDGD		VDDD	DGND
r3	1								1	RGSYEGIHQVIH	RGRCEGIHQVIH	RGRCDGGHHVIH	RGRCDGGHHVIH	RGRCDGGHHVIH		RGMCEEIH	RVVH	RVIH				DEDGD		VDDD	DGND
r4	2								2	RGSYEGIHQVIH	RGRCEGIHQVIH	RGRCEGIHQVIH	RGRCDGGHHVIH	RGRCDGGHHVIH		RGMCEEIH	RVVH	RVAH	RVIH			DEDGD		VDDD	DGND
r5	1								1	RGSYEGIHQVIH	RGSYEGIHQVIH	RGRCEGIHQVIH	RGRCDGGHHVIH	RGMCDGGHHVIH		RGMCEEIH	RVVH	RVVH	RVAH	RVIH		DEDGD		VDDD	DGND
r6	1								1	RGSYEGIHQVIH	RGRCEGIHQVIH	RGRCDGGHHVIH	RGRCDGGHHVIH	RGRCDGGHHVIH		RGMCEEIH	RDVH	RVVH	RVAH	RVIQ		DEDGD		VDDD	DGND
r7	18				1		3	3	25	RGSYEGIHQVIH	RGRCEGIHQVIH	RGRCDGGHHVIH	RGRCDGGHHVIH			RGMCEEIH	RVVH	RVVH	RVIH			DEDGD		VDDD	DGND
r8	1	2							3	RGSYEGIHQVIH	RGRCEGIHQVIH	RGRCDGGHHVIH	RGRCDGGHHVIH			RGMCEEIH	RVVH	RVIH				DEDGD		VDDD	DGND
r9	2	1							3	RGSYEGIHQVIH	RGSYEGIHQVIH	RGRCEGIHQVIH	RGRCDGGHHVIH			RGMCEEIH	RVAH	RVAH	RVIH			DEDGD		VDDD	DGND
r10	1	1				1			3	RGSYEGIHQVIH	RGRCEGIHQVIH	RGRCDGGHHVIH	RGRCDGGHHVIH			RGMCEEIH	RVVH	RVAH	RVIH			DEDGD		VDDD	DGND
r11	11			2					13	RGSYEGIHQVIH	RGSYEGIHQVIH	RGMCEGIHQVIH				RGMCEEIH	RVIH					DEDGD		VDDD	DGND
r12	25	3	3	1	9				41	RGSYEGIHQVIH	RGRCEGIHQVIH	RGRCDGGHHVIH				RGMCEEIH	RVVH	RVAH	RVIH			DEDGD		VDDD	DGND
r13	4	1			3				8	RGSYEGIHQVIH	RGRCEGIHQVIH	RGRCDGGHHVIH				RGMCEEIH	RVVH	RVVH	RVVH	RVIH		DEDGD		VDDD	DGND
r14	1		1						2	RGSYEGIHQVIH	RGRCEGIHQVIH	RGRCDGGHHVIH				RGMCEEIH	RVVH	RVVH	RVAH	RVIH		DEDGD		VDDD	DGND
r15	14						2		16	RGSYEGIHQVIH	RGRCDGGHHVIH	RGRCDGGHHVIH				RGMCEEIH	RVVH	RVIH				DEDGD		VDDD	DGND
r16	7			4		1			12	RGSYEGIHQVIH	RGRCDGGHHVIH	RGRCDGGHHVIH				RGMCEEIH	RVVH	RVVH	RVIH			DEDGD		VDDD	DGND
r17	1								1	RGSYEGIHQVIH	RGSYEGIHQVIH	RGRCDGGHHVIH				RGMCEEIH	RVVH	RVVH				DEDGD		VDDD	DGND
r18	1								1	RGSYEGIHQVIH	RGSYEGIHQVIH	RGRCDGGHHVIH				RGMCEEIH	RVVH	RVVH	RVAH	RVVH		DEDGD		VDDD	DGND
r19	3	1							4	RGSYEGIHQVIH	RGRCEGIHQVIH	RGRCDGGHHVIH				RGMCEEIH	RVAH	RVIH				DEDGD		VDDD	DGND
r20	20				2				22	RGSYEGIHQVIH	RGRCEGIHQVIH					RGMCEEIH	CVVA	RVVH	RVVH	RVIH		DEDGD		VDDD	DGND
r21	1								1	RGSYEGIHQVIH	RGRCDGGHHVIH						RVVH	RVAH	RVIH			DEDGD		VDDD	DGND
r22	14		2						16	RGSYEGIHQVIH	RGRCDGGHHVIH	RGRCDGGHHVIH				RGMCEEIH	RVVH	RVAH	RVAH	RVIH		DEDGD		VDDD	DGND
r23	3								3	RGSYEGIHQVIH	RGRCEGIHQVIH	RGRCDGGHHVIH	RGRCDGGHHVIH			RGMCEEIH	RVVH	RVVH	RVAH	RVIH		DEDGD		VDDD	DGND	DGND
r24	1			1					2	RGSYEGIHQVIH	RGSYEGIHQVIH	RGRCEGIHQVIH	RGRCDGGHHVIH									DEDGD		VDDD	DGND
r25	1								1	RGSYEGIHQVIH	RGRCEGIHQVIH	RGRCDGGHHVIH	RGRCDGGHHVIH			RGMCEEIH	RVVH	RVVH	RVVH	RVAH	RVIH	DEDGD		VDDD	DGND
r26	2			1					3	RGSYEGIHQVIH	RGRCEGIHQVIH	RGRCDGGHHVIH	RGRCDGGHHVIH			RGMCEEIH	RVVH	RVVH	RVAH	RVIH		DEDGD		VDDD	DGND
r27	1								1	RGSYEGIHQVIH	RGRCEGIHQVIH	RGRCDGIHHVIH	RGRCEEIHRVVH				RVVH	RVIH				DEDGD		VDDD	DGND
r28		2							2	RGSYEGIHQVIH	RGRCEGIHQVIH	RGRCDGGHHVIH	RGRCDGGHHVIH	RGRCDGGHHVIH		RGMCEEIH	RVVH	RVVH	RVAH	RVIH					DGND
r29		1							1	RGSYEGIHQVIH	RGRCEGIHQVIH	RGRCDGGHHVIH	RGRCDGGHHVIH			RGMCEEIH	RVVH	RVAH				DEDGD		VDDD	DGND
r30		1		2					3	RGSYEGIHQVIH	RGSYEGIHQVIH	RGRCEGIHQVIH	RGRCDGGHHVIH			RGMCEEIH	RVVH	RVAH	RVIH			DEDGD		VDDD	DGND
r31		1							1	RGSYEGIHQVIH	RGRCEGIHQVIH	RGRCDGGHHVIH				RGMCEEIH	RVVH	RVAH	RVIH	RVIH		DEDGD		VDDD	DGND
r32		1							1	RGSYEGIHQVIH	RGSYEGIHQVIH	RGRCDGGHHVIH	RGRCDGGHHVIH	RGRCDGGHHVIH		RGMCEEIH	RVVH	RVAH	RVIH			DEDGD		VDDD	DGND
r33		1							1	RGSYEGIHQVIH	RGRCEGIHQVIH	RGRCDGGHHVIH	RGRCDGGHHVIH	RGRCDGGHHVIH		RGMCEEIH	RVVH	RVVH	RVIH			DEDGD		VDDD	DGND
r34		1							1	RGSYEGIHQVIH	RGRCDGGHHVIH					RGMCEEIH	RVIH							VDDD	DGND
r35		3						2	5	RGSYEGIHQVIH	RGRCEGIHQVIH	RGRCDGGHHVIH	RGRCDGGHHVIH	RGRCDGGHHVIH		RGMCEEIH	RVVH	RVVH	RVIH					VDDD	DGND
r36		1							1	RGSYEGIHQVIH	RGRCEGIHQVIH	RGRCDGGHHVIH	RGRCDGGHHVIH	RGRCDGGHHVIH								DEDGD		VDDD	DGND
r37		1						1	2	RGSYEGIHQVIH	RGRCEGIHQVIH	RGRCDGGHHVIH	RGRCDGGHHVIH			RGMCEEIH	RVVH	RVVH	RVVH	RVIH		DEDGD		VDDD	DGND
r38			3						3	RGSYEGIHQVIH	RGRCEGIHQVIH	RGRCDGGHHVIH				RGMCEEIH	RVVH	RVAH	RVVH	RVAH	RVIH	DEDGD		DD	DGND
r39			6						6	RGSYEGIHQVIH	RGRCEGIHQVIH	RGRCDGGHHVIH				RGMCEEIH	RVVH	RVAH	RVIH			DEDGD		DD	DGND
r40			1						1	RGSYEGIHQVIH	RGSYEGIHQVIH	RGRCEGIHQVIH	RGRCDGGHHVIH			RGMCEEIH	RVVH	RVVH	RVAH	RVIH		DEDGD	DEDGD	VDDD	DGND
r41			1						1	RGSYEGIHQVIH	RGRCDGGHHVIH					RGMCEEIH						DEDGD		VDDD	DGND
r42			1						1	RGSYEGIHQVIH	RGRCEGIHQVIH	RGRCDGGHHVIH				RGMCEEIH	RVVH	RVIH						DD	DGND
r43			2						2	RGSYEGIHQVIH	RGRCDGGHHVIH					RGMCEEIH	RVVH	RVAH	RVVH	RVAH	RVIH			DD	DGND
r44			1						1	RGSYEGIHQVIH	RGRCEGIHQVIH	RGRCEEIHRVVH					RVAH	RVAH	RVVH	RVAH	RVIH	DEDGD		VDDD	DGND
r45				2					2	RGSYEGIHQVIH	RGSYEGIHQVIH	RGRCEGIHQVIH	RGRCDGGHHVIH			RGMCEEIH	RVVH	RVVH	RVAH	RVIH		DEDGD		VDDD	DGND
r46				1					1	RGSYEGIHQVIH	RGRCEGIHQVIH	RGRCDGGHHVIH	RGRCDGGHHVIH			RGMCEEIH	RVAH	RVIH				DEDGD		VDDD	DGND
r47				1					1	RGSYEGIHQVIH	RGRCDGGHHVIH					RGMCEEIH	RVVH	RVAH	RVIH			DEDGD		VDDD	DGND
r48				1					1	RGSYEGIHQVIH	RGRCEGIHQVIH	RGRCDGGHQVIH	RGRCDGGHHVIH			RGMCEEIH	RVVH	RVVH	RVVH	RVIH		DEDGD		VDDD	DGND
r49				1					1	RGSYEGIHQVIH	RGRCEGIHQVIH	RGRCDGGHHVIH				RGMCEEIH	RVVH	RVAH	RVIH			DEDGD		VDDD	DGND
r50				1		1			2	RGSYEGIHQVIH	RGRCEGIHQVIH	RGRCDGGHHVIH	RGRCDGGHHVIH			RGMCEEIH	RVVH	RVAH	RVVH	RVIH		DEDGD		VDDD	DGND
r51				1					1	RGSYEGIHQVIH	RGSYEGIHQVIH	RGRCEGIHQVIH	RGRCDGGHHVIH			RGMCEEIH	RVVH	RVVH	RVVH	RVAH	RVIH	DEDGD		VDDD	DGND
r52				1					1	RGSYEGIHQVIH	RGRCEGIHQVIH	RGRCDGDHHVIH				RGMCEEIH	RVVH	RVAH	RVVH	RVIH		DEDGD		VDDD	DGND
r53					1				1	RGSYEGIHQVIH	RGRCEGIHQVIH					RGMCEEIH	CVVA	RVVH	RVIH			DEDGD		VDDD	DGND
r54					1				1	RGSYEGIHQVIH	RGRCEGIHQVIH	RGRCEGIHQVIH	RGRCDGGHHVIH	RGRCDGGHHVIH		RGMCEEIH	RVVH	RVAH	RVAH	RVIH		DEDGD		VDDD	DGND
r55					1				1	RGSYEGIHQVIH	RGRCEGIHQVIH					RGMCEEIH	CVVA	RVVH	RVVH	RVIH		DEDGD		VDDD	DGND
r56					1				1	RGSYEGIHQVIH	RGRCEGIHQVIH	RGRCEGIHQVIH				RGMCEEIH	CVVA	RVVH	RVVH	RVIH		DEDGD		VDDD	DGND
r57						1			1	RGSYEGIHQVIH	RGRCEGIHQVIH	RGRCDGGHHVIH	RGRCDGGHHVIH			RGMCEEIH	RVVH	RVAH	RVIH			DEDGD		VDDD	DGND	DGND
r58						2			2	RGSYEGIHQVIH	RGRCEGIHQVIH	RGRCDGGHHVIH				RGMCEEIH	RVVH	RVVH	RVIH			DEDGD		VDDD	DGND	DGND
r59						1			1	RGSYEGIHQVIH	RGRCEGIHQVIH	RGRCDGGHHVIH	RGRCDGGHHVIH			RGMCEEIH	RVVH	RVVH	RVVH	RVIH		DEDGD		VDDD	DGND	DGND
r60							15		15	RGSYEGIHQVIH	RGRCEGIHQVIH	RGRCDGGHHVIH	RGRCDGGHHVIH	RGRCDGGHHVIH		RGMCEEIH	RVVH	RVVH	RVVH	RVIH		DEDGD		VDDD	DGND
r61								14	14	RGSYEGIHQVIH	RGRCEGIHQVIH	RGRCDGGHHVIH				RGMCEEIH	RVVH	RVVH	RVIH	RVIH		DEDGD		VDDD	DGND
