# Supplementary material for: Genetic diversity in the transmission-blocking vaccine candidate Plasmodium vivax gametocyte protein Pvs230 from the China–Myanmar border area and central Myanmar
Source: Parasit Vectors. 2022 Oct 17;15:371. doi: 10.1186/s13071-022-05523-0 (PMC9574792; doi:10.1186/s13071-022-05523-0)
Supplement: Supplementary file 3 — Additional file 3: Table S3. Codon-based tests for selection on Pvs230 in China–Myanmar border and Myanmar isolates. [file 13071_2022_5523_MOESM3_ESM.xlsx]

## Sheet: Table S3
Table S3. Codon-based tests for selection on Pvs230 in China-Myanmar border and Myanmar isolates.
Locality	SLAC	FUBAR
China-Myanmar border (n = 143)	Positively selected: 77, 133, 137, 141, 150, 160, 287, 308	Positively selected: 61, 62, 65, 77, 129, 133, 137, 150, 160, 277, 287, 308, 743
	Negatively selected: 265, 310, 627	Negatively selected: 627
Myanmar (n = 23)	Positively selected: 133, 287	Positively selected: 61, 62, 65, 77, 129, 133, 137, 150, 160, 287, 308, 743
	Negatively selected: 627	Negatively selected: 627
